# Supplementary material for: Dynamics of Serum Retinol and Alpha-Tocopherol Levels According to Non-Alcoholic Fatty Liver Disease Status
Source: Nutrients. 2021 May 19;13(5):1720. doi: 10.3390/nu13051720 (PMC8161312; doi:10.3390/nu13051720)
Supplement: Supplementary file 1 [file nutrients-13-01720-s001.zip]

Archive with 1 entries (1 files):
- nutrients-1197567-supplementary.pdf
